# Supplementary material for: Cell cycle controls long-range calcium signaling in the regenerating epidermis
Source: J Cell Biol. 2023 Apr 27;222(7):e202302095. doi: 10.1083/jcb.202302095 (PMC10140546; doi:10.1083/jcb.202302095)
Supplement: Table S1 — lists all the genes analyzed in the scRNAseq dataset. [file JCB_202302095_TableS1.xlsx]

## Sheet: 3_Table1_G2M_vs_G1S_calcium_gen
Gene names	scores (pos=G2/M assoc.; neg=G1/S assoc.)	log2foldchanges	pvals	pvals_adj
Calm2	7.45653	0.844273	9.15013e-13	3.19758e-10
Calm3	6.17039	1.73486	2.25507e-09	4.00818e-07
Calm1	4.98055	0.602955	1.03248e-06	9.765e-05
Vdac3	3.25891	0.605198	0.00123519	0.0327341
Vdac1	2.92676	0.441849	0.00366368	0.0736236
Slc25a5	2.18164	0.209853	0.0298142	0.281848
Gja1	1.87195	0.319323	0.0621004	0.408938
Vdac2	1.73037	0.308999	0.0844795	0.468352
Gnas	1.57556	0.213812	0.116119	0.522128
Camk2g	1.56469	0.856924	0.118673	0.529037
Cysltr1	1.42095	0.803316	0.156312	0.585034
Ppp3cb	1.23737	0.537682	0.216845	0.622806
Orai2	1.09537	1.76406	0.274272	0.622806
P2rx4	1.04318	0.816664	0.297697	0.622806
Trpm7	1.01074	0.429418	0.312903	0.622806
Grin2a	1	21.9916	0.31823	0.622806
Cacng8	1	21.3261	0.31823	0.622806
Ptgfr	1	21.3261	0.31823	0.622806
Piezo1	0.988874	0.734159	0.323512	0.630271
Cacng4	0.96004	4.67364	0.337914	0.647321
Phkg2	0.95192	0.371911	0.341845	0.652004
Adra1b	0.946358	4.25756	0.34483	0.655695
Ptger3	0.943681	4.18888	0.346194	0.657016
Ppid	0.933589	0.241728	0.351195	0.662726
Plcb4	0.839452	0.641937	0.401855	0.717169
Gjb2	0.818603	0.472251	0.413642	0.729678
Agtr1a	0.816978	2.509	0.414655	0.730777
Ryr1	0.814742	1.26903	0.415913	0.732055
Adcy3	0.724758	0.349531	0.469122	0.784712
Erbb3	0.654491	0.296814	0.513256	0.824489
Plcg1	0.645482	0.568936	0.519138	0.830637
Atp2b2	0.62626	0.886915	0.531614	0.840488
Ppp3ca	0.620945	0.134307	0.535078	0.843766
Gjb6	0.617089	0.676641	0.537622	0.846221
Phka1	0.563019	0.630551	0.573809	0.877135
Slc24a2	0.52835	1.12075	0.597665	0.8959
Trpm4	0.481065	0.451835	0.630786	0.924097
Trpm1	0.423382	0.393435	0.672294	0.959111
Adrb1	0.339813	0.630285	0.734229	1
Egfr	0.317915	0.12261	0.750749	1
Stim2	0.289733	0.246628	0.772212	1
Plcd3	0.288541	0.291844	0.773117	1
Pkd2	0.287673	0.187113	0.773775	1
Plcg2	0.258641	0.250275	0.796076	1
Mylk3	0.213716	0.366786	0.830906	1
Atp2a1	0.206357	0.372049	0.836622	1
Phkg1	0.155368	0.285719	0.876599	1
Trpc4	0.145975	0.245484	0.884027	1
Itpkb	0.0388856	0.0239757	0.969004	1
Tnnc2	0.0102671	0.0158811	0.991814	1
Erbb2	0.00427888	0.00130127	0.996588	1
Plcz1	0	0	1	1
Cacng7	0	0	1	1
Gje1	0	0	1	1
Ntsr1	0	0	1	1
Grin1	0	0	1	1
Chrm3	0	0	1	1
Grpr	0	0	1	1
Adcy2	0	0	1	1
Trhr	0	0	1	1
Chrna7	0	0	1	1
Grin2d	0	0	1	1
Ptger1	0	0	1	1
Gja5	0	0	1	1
Cacna2d1	0	0	1	1
Slc25a31	0	0	1	1
Bst1	0	0	1	1
Cckar	0	0	1	1
Htr2b	0	0	1	1
Ednrb	-0.00440581	-0.00696625	0.996487	1
Stim1	-0.0331649	-0.0105355	0.973563	1
Chp1	-0.0593724	-0.0152415	0.95269	1
Ppp3r1	-0.0669865	-0.0233756	0.946631	1
P2rx7	-0.173113	-0.246457	0.862663	1
Adcy9	-0.201582	-0.205248	0.840362	1
Phkb	-0.203791	-0.128142	0.838636	1
Phka2	-0.244979	-0.255013	0.806629	1
Trpm3	-0.267459	-0.271644	0.789263	1
Ppp3cc	-0.26929	-0.249147	0.787846	1
Prkca	-0.284308	-0.13251	0.776305	1
Ptk2b	-0.340061	-0.186472	0.734005	1
Sphk2	-0.351393	-0.110365	0.725499	1
F2r	-0.49272	-0.268898	0.622491	0.917666
Prkx	-0.551099	-0.223385	0.581928	0.883259
Itpr2	-0.578767	-0.144764	0.563111	0.868434
Slc25a4	-0.588674	-0.0820921	0.556447	0.862294
Plcd1	-0.633475	-0.264786	0.526819	0.83656
Gna11	-0.640492	-0.30581	0.522254	0.833488
Adcy1	-0.687639	-0.827415	0.492064	0.806014
Prkcb	-0.724685	-0.854325	0.46907	0.784688
Trpv6	-0.73829	-0.567443	0.460769	0.776428
Cacnb1	-0.775659	-0.928388	0.438339	0.753643
Trpv2	-0.822018	-1.16675	0.411239	0.727046
Atp2b1	-0.954339	-0.240397	0.340572	0.650357
Nos2	-1	-17.53	0.317429	0.622806
Chrm1	-1	-17.53	0.317429	0.622806
Chrm5	-1	-17.0214	0.317429	0.622806
Gjd3	-1	-18.6963	0.317429	0.622806
Hrh1	-1	-17.1826	0.317429	0.622806
Adra1a	-1	-16.7772	0.317429	0.622806
Trpc3	-1	-17.2474	0.317429	0.622806
Trpc5	-1	-17.345	0.317429	0.622806
P2rx1	-1	-18.3717	0.317429	0.622806
Gjc3	-1	-18.3717	0.317429	0.622806
Bdkrb1	-1	-18.3717	0.317429	0.622806
Agtr1b	-1	-18.3717	0.317429	0.622806
Tacr3	-1	-18.3717	0.317429	0.622806
Drd5	-1	-18.3717	0.317429	0.622806
Htr2c	-1	-18.3717	0.317429	0.622806
Hrh2	-1	-18.3717	0.317429	0.622806
Trpv1	-1	-18.3717	0.317429	0.622806
Htr4	-1	-19.0362	0.317429	0.622806
Cacng1	-1	-16.6781	0.317429	0.622806
Tacr1	-1	-17.8069	0.317429	0.622806
Cacng6	-1	-16.4621	0.317429	0.622806
Chp2	-1	-18.192	0.317429	0.622806
Lhcgr	-1	-17.8677	0.317429	0.622806
Tacr2	-1	-18.003	0.317429	0.622806
Gjc1	-1	-15.8329	0.317429	0.622806
Pln	-1	-15.8329	0.317429	0.622806
Htr2a	-1	-15.8329	0.317429	0.622806
Gjb1	-1	-15.8329	0.317429	0.622806
Adora2a	-1	-15.8329	0.317429	0.622806
Gjd2	-1	-15.8329	0.317429	0.622806
Nos1	-1	-17.0685	0.317429	0.622806
Tnnc1	-1	-17.0685	0.317429	0.622806
Cacnb4	-1	-17.2662	0.317429	0.622806
Trpv4	-1.01266	-0.891363	0.311777	0.622806
Trpm8	-1.15756	-18.6044	0.247178	0.622806
Pde1c	-1.16206	-1.28858	0.245674	0.622806
Avpr1a	-1.18418	-18.685	0.236479	0.622806
Adrb3	-1.19593	-1.26239	0.232316	0.622806
Slc8a2	-1.2499	-18.7585	0.211479	0.622806
Trpv5	-1.26386	-18.7844	0.206423	0.622806
Adra1d	-1.29633	-18.8492	0.195008	0.613398
P2rx5	-1.29633	-18.8492	0.195008	0.613398
Prkcg	-1.30261	-18.8626	0.192855	0.612204
Ptafr	-1.30261	-18.8626	0.192855	0.612204
Plcb3	-1.30607	-0.462414	0.192349	0.612204
Grm1	-1.31059	-19.8211	0.190144	0.611083
Htr7	-1.31172	-18.8828	0.189761	0.610463
Mylk2	-1.3177	-18.8965	0.187751	0.609998
Sphk1	-1.32275	-0.536334	0.18672	0.609998
Htr6	-1.33903	-19.6138	0.180709	0.601324
Casr	-1.36082	-19.0115	0.173721	0.591023
Cacna1s	-1.36319	-17.3254	0.172974	0.591023
Gja3	-1.36633	-18.6327	0.171986	0.590237
Cacna1i	-1.37356	-18.8991	0.169729	0.587698
Adcy8	-1.38302	-17.1816	0.166811	0.585034
Trpc1	-1.38617	-1.05022	0.166133	0.585034
Cacnb3	-1.40484	-0.504881	0.160887	0.585034
Trpc6	-1.40726	-18.3379	0.159504	0.585034
Oxtr	-1.40727	-17.6172	0.159499	0.585034
Prkaca	-1.40926	-0.495669	0.159561	0.585034
Plcd4	-1.41274	-20.2176	0.157883	0.585034
Pkd2l1	-1.41424	-19.6737	0.157444	0.585034
P2rx3	-1.41456	-19.3719	0.15735	0.585034
Gjc2	-1.41456	-19.3719	0.15735	0.585034
Ltb4r2	-1.41464	-0.595852	0.157902	0.585034
Tbxa2r	-1.43563	-19.6661	0.15126	0.585034
Gja8	-1.44403	-19.0293	0.148884	0.585034
Trpm6	-1.46825	-19.0434	0.14219	0.579089
Gna15	-1.4751	-0.567599	0.14104	0.577552
Gjb5	-1.48658	-0.318948	0.138004	0.568846
Adrb2	-1.49498	-0.224032	0.135779	0.563617
Trpc7	-1.51742	-19.2651	0.129316	0.548967
Chrm2	-1.52685	-19.493	0.126953	0.545534
P2rx6	-1.55216	-19.2392	0.120778	0.534494
Cacnb2	-1.5737	-19.2337	0.115712	0.5219
Plcb2	-1.57919	-19.1705	0.114447	0.520782
Cacna1b	-1.59498	-19.5783	0.110871	0.513234
Piezo2	-1.62034	-20.2161	0.105315	0.505796
Grin2c	-1.63709	-19.4425	0.101765	0.499635
Slc8a3	-1.64516	-20.6674	0.100091	0.499635
Cckbr	-1.67137	-18.6436	0.094801	0.489523
Htr5a	-1.67392	-18.9905	0.0942992	0.48814
Atp2b3	-1.67943	-19.328	0.0932218	0.485449
Pde1a	-1.68147	-20.1009	0.0928242	0.484464
Erbb4	-1.6824	-18.7867	0.092645	0.484196
Trpa1	-1.68846	-20.2142	0.091475	0.481868
Itpr3	-1.69425	-0.370259	0.091077	0.481868
Cacna1c	-1.74026	-19.8136	0.0819638	0.467113
Trpm5	-1.74256	-19.7396	0.0815609	0.467113
Ppp3r2	-1.76386	-20.2819	0.0779056	0.458593
Orai1	-1.76708	-0.42729	0.0780388	0.45906
Camk2a	-1.81386	-19.822	0.0698456	0.433542
Bdkrb2	-1.81636	-20.2633	0.0694621	0.432941
Atp2a2	-1.84206	-0.600189	0.0662041	0.422992
Plce1	-1.85828	-20.7379	0.0632729	0.413097
Prkd2	-1.91064	-0.954704	0.0567129	0.390435
Cacna1f	-1.92758	-19.9461	0.0540455	0.382728
Cacna1g	-1.95017	-20.1763	0.0512922	0.374785
Cd38	-1.96872	-20.4076	0.0491206	0.367744
Pde1b	-2.06928	-20.1344	0.0386452	0.326017
Prkacb	-2.10232	-1.39521	0.0359753	0.313499
Cacna1d	-2.10596	-20.3679	0.0353291	0.309701
Gna14	-2.11012	-0.686189	0.035415	0.31019
P2rx2	-2.12041	-20.2887	0.0340915	0.304813
Ryr2	-2.12934	-20.3563	0.0333452	0.300223
Ryr3	-2.18522	-20.2026	0.0289863	0.277327
Trpm2	-2.18665	-20.187	0.0288812	0.276951
Itpka	-2.21622	-20.8685	0.0267862	0.265646
Cacng2	-2.2366	-20.4015	0.02542	0.257674
Slc8a1	-2.26696	-21.3644	0.023497	0.24567
Pdgfra	-2.30552	-21.338	0.0212374	0.231445
Grm5	-2.31862	-20.748	0.0205141	0.226788
Gja4	-2.38185	-21.1398	0.0173171	0.205163
Adcy4	-2.40421	-20.9831	0.0162961	0.197602
Ednra	-2.4303	-20.625	0.0151718	0.188441
Atp2a3	-2.44887	-20.6703	0.0144139	0.184274
Camk2b	-2.46258	-21.2189	0.0138761	0.181574
Adcy7	-2.52046	-20.8965	0.0117958	0.164452
Pdgfrb	-2.52685	-20.8156	0.0115839	0.162364
Cacna1h	-2.53078	-20.713	0.0114553	0.16144
Avpr1b	-2.54258	-20.9098	0.0110771	0.15738
Plcb1	-2.56272	-20.8555	0.0104567	0.15203
Gnal	-2.59215	-21.2495	0.0096058	0.143646
Itpr1	-2.68669	-21.345	0.0072749	0.118718
Calml3	-2.78705	-1.1289	0.00553657	0.0976502
Cacna1e	-2.94136	-21.6147	0.0033045	0.0682688
Gjb4	-3.02247	-0.915299	0.00266772	0.0588596
Cacna1a	-3.02851	-21.4217	0.00248836	0.0558795
Nos3	-3.11986	-21.6962	0.00183467	0.0445575
Adora2b	-3.44111	-1.02008	0.000634213	0.0200863
Mylk	-3.44731	-22.0409	0.000577658	0.0187857
Atp2b4	-3.63528	-0.735975	0.000313202	0.0120703
Cacna2d2	-3.7651	-22.095	0.000171183	0.00746183
Trpv3	-3.81266	-22.1898	0.00014155	0.00638619
Camk4	-3.81404	-22.2967	0.000140768	0.00636483
Gjb3	-3.90734	-0.91484	0.000107935	0.00519299
Calm4	-6.1326	-0.921602	2.15689e-09	3.86702e-07
Calm5	-7.09524	-0.833779	6.61945e-12	2.06787e-09
